# Supplementary material for: A new allele for aluminium tolerance gene in barley (Hordeum vulgare L.)
Source: BMC Genomics. 2016 Mar 5;17:186. doi: 10.1186/s12864-016-2551-3 (PMC4779196; doi:10.1186/s12864-016-2551-3)
Supplement: Additional file 1: Table S1. — Acid soil tolerance of barley accessions: The acid soil with pH 4.3 was collected from Northern Tasmania. Acid soil was placed in a tray (length of 2 m, width of 1 m and depth of 0.4 m) in a temperature-controlled glasshouse under a 16 h/8 h light/dark cycle (22 and 18 °C, respectively). Water level was controlled using an automatic watering system (XLSX 15 kb) [file 12864_2016_2551_MOESM1_ESM.xlsx]

## Sheet: Sheet1
Supplementary Table S1 Acid soil tolerance of barley accessions: The acid soil with pH 4.3 was collected from Northern Tasmania. Acid soil was placed in a tray (length of 2 m, width of 1 m and depth of 0.4 m) in a temperature-controlled glasshouse under a 16h/8h light/dark cycle (22 and 18 °C, respectively). Water level was controlled using an automatic watering system.
Genotypes	Root length	Genotypes	Root length	Genotypes	Root length	Genotypes	Root length
115-9505-B	7.625	HOR4023	4.125	Spanish Landrace-336d	8.5	XJ1	3.875
116-9707-B	6.375	HOR4050	3.25	Spanish Landrace-338c	8.75	XJ10	4.25
91IWFBCB 12	6.375	HOR4052	3.83333	Spanish Landrace-349	8.5	XJ11	3.5
93-3413 C60	4	HOR4055	3.5	Spanish Landrace-349b	7.75	XJ12	4.625
Agricrithon	5.33333	HOR4279	3.5	Spanish Landrace-352	3	XJ13	4.75
Antarctica 01	5.875	HOR7327	4.75	Spanish Landrace-355	4.125	XJ14	4.375
Antarctica 04	6.75	HOR8842	7.75	Svanhals	4.625	XJ15	4
Atoloa	7.25	HOR8845	5.25	Svanhals 23	7.25	XJ16	3.75
Aurora	7.5	HOR8846	9.25	Svansota	4.875	XJ17	3.75
B1028	5	HOR8847	9	TF026	4.125	XJ18	4
B1043	4.125	HOR8848	8.5	TX9425	3.875	XJ19	4.25
B1052	4.125	HOR8849	8.875	Unicorn	3.625	XJ2	4.5
B1064	4.25	HOR8850	8.25	Vlamingh	3.25	XJ20	3.625
B1067	4.5	HOR8851	3.625	Vlamingh	4	XJ21	4.25
B1079	7.75	HOR8852	4.125	W2	5.25	XJ22	4.125
B1100	4.75	Horni-Peseky-2	4.25	WA 08482	4.5	XJ23	3.5
B1115	3.875	Hu 93-045	4.125	WA 12895	4.625	XJ24	3.625
B1118	5.75	Ida	4.125	WA 12896	4.25	XJ25	4
B1121	8	Imperial	4.20833	WA 12897	4.5	XJ26	4.125
B1123	4	JSELM	4.125	WA 12898	3	XJ27	3.625
BARLEY 37	4	KAJSA	6.375	WA 12899	3.875	XJ28	5.125
Barlis	4	Karin	8.25	WA 12900	3.75	XJ29	4.5
Baudin	4.375	Keka	4.125	WA 12901	3.75	XJ3	4
Boa Fe	4	KINU NIJO 6	4.25	WA 12903	3.25	XJ35	4.375
Bordeaux KVL 27 (NGB 9317)	5.625	Kombainiesis	4.125	WA 12905	4.125	XJ4	3.875
BR 1	6.875	Krefeil KVL 105 (NGB 9359)	7.25	WA 12906	3.125	XJ5	4.375
BR2	6.625	Kyoto Nakate	4	WA 12907	3.625	XJ6	3.5
Brindabella	7.25	Lang/Carmen-B	5.75	WA 12908	3.5	XJ7	3.625
Buloke	4.125	Lixi 143	4.5	WA 12910	3.25	XJ8	3.625
Carmen	5.625	Macquarie	5.45833	WA 12913	3.625	XJ9	4.125
Carmen-B	6.5	MAR-86-E1138	4.25	WA 12914	4.125	Yan90260	4
Cevada de 2 Ordens	5.625	MN599	6.5	WA 12915	3	YF374	4.125
Cevada de 6 Ordens	4.75	MN607	6.625	WA 12917	2.75	YHZWB	4.75
Cevada Preta	5	Moroccan Landrace	5	WA 12918	2.875	Yiwu Erleng	4.5
Cheri	4.625	NE851808	2	WA 12920	4.375	YPSLDM	4.25
CI-4196	6.25	NGB9332	6	WA 12922	6	YRJAR	5.5
CI-8826	6.08333	Niedzica-1	3.625	WA 12923	5.875	YSM1	7.5
Cluj KVL 103	7	Noire Maroc	6.75	WA 12924	5.25	YU6472	5.125
CXHKSL	8.125	Nord	7.5	WA 12925	4.5	YUQS	5.375
Dash	4.375	Numar	4.33333	WA 12926	5	YWHKSL	4
Dayton	6.875	Oram 257-1	6.875	WA 12927	3.375	YYXT	4.75
DYSYH	6.625	Oram 257-3	6.25	WA 12928	3	Zhepi 2	4.125
Edda II	6.875	Oram 258-2	3.875	WA 12929	4	ZS22	4
Etu	8	Oram 258-3	5.75	WA 12930	3.25	ZUG06-197	4
Fischers Wirchenblatter 2	6.75	Oram 385-2-2	6.5	WA 12931	4.625	ZUG06-199	3.625
FM404	7.125	Portuguese Landrace	4.75	WA 12933	4.66667	ZUG159	4
Frederickson	2.625	Precoce du Maroc	4.5	WA 12934	2.75	ZUG161	4.75
Gairdner	4.25	RGZLL	3.875	WA 12935	4	ZUG165	3.75
Germany-11	2.25	RIPA	7.5	WA 12936	2.75	ZUG167	4.375
Hamlein	5	Rosa	8	WA 12937	4.5	ZUG25	4.5
Harbin-2-Row	2.625	Russia	4.375	WA 12938	3.75	ZUG293	4
Hindmarsh	4.75	Russia 24	5.25	WA 12939	3.25	ZUG31	4
HOR12516	4.75	Russia 39788	4.625	WA 12940	3.75	ZUG401	4.375
HOR12517	3.5	Russia 6	3.75	WA 12941	9.25	ZUG403	4.375
HOR12522	7.125	Russia 68	7.375	WA 12942	4.5	ZUG405	4.25
HOR12779	3.875	Russia 7	2.375	WA 12943	4	ZUG53	5.375
HOR12820	4.375	Russian 12	3.25	WA 12944	4.875	ZUG579	5.125
HOR13437	2.5	Russian 68	4.375	WA 12945	4.125	ZUG627	5.625
HOR13446	4.125	Russian 74	3.45833	WA 12946	4.75	ZUG673	4.25
HOR13447	4.375	Russian 81	4	WA 12947	3.875	ZUG707	4.625
HOR13461	3.75	Russian 82	2.625	WA 12948	3.75	ZUG797	4.625
HOR1448	4.375	Sanalta	0	WA 12948b	2.75	ZUG831	3.5
HOR1590	3.625	SN22	3.75	WA 12949	2.75	ZUG9	4.16667
HOR2410	3.5	Spanish Landrace-309d	4.125	WB229	5.5
HOR3870	4.25	Spanish Landrace-316	4.375	WI 2291/Tadmor	3.125
HOR3877	3.75	Spanish Landrace-333c	9.625	Xiaojiang	4
